# Supplementary material for: Distinct chromatin functional states correlate with HIV latency reactivation in infected primary CD4+ T cells
Source: eLife. 2018 May 1;7:e34655. doi: 10.7554/eLife.34655 (PMC5973828; doi:10.7554/eLife.34655)
Supplement: Figure 2—source data 1. — The experiment is detailed in the main text and Figure 2 legend. [file elife-34655-fig2-data1.xlsx]

## Sheet: Sheet1
Patients Samples
aCD3/CD28	6.63	20.53	1.21	69.17
JQ1	0.06	2.14	2.21	2.53
Panobinostat	4.91	2.75	2.97	0.98
Bryostatin	2.33	2.3	2.15	20.25
Bryostatin + JQ1	19.89	19.79	53.69	411.57
Bryostatin + Panobinostat	47	117.7	236.22	882.22
GKO infected cells
aCD3/CD28	1.034	31.991	0.808
JQ1	0.845	0.677	1.807
Panobinostat	2.038	9.313	5.306
Bryostatin		4.119	8.212
Bryostatin + JQ1	4.673	13.772	5.598
Bryostatin + Panobinostat	7.98	126.618
