# Supplementary material for: Distinct chromatin functional states correlate with HIV latency reactivation in infected primary CD4+ T cells
Source: eLife. 2018 May 1;7:e34655. doi: 10.7554/eLife.34655 (PMC5973828; doi:10.7554/eLife.34655)
Supplement: Figure 5—source data 1. — The experiment is detailed in the main text and Figure 5 legend. [file elife-34655-fig5-data1.xlsx]

## Sheet: Sheet1
	PIC	NRLIC	RLIC
Up Regulated	11.0193	10.7612	0
Down Regulated	13.4986	7.61155	7.27273
